# Supplementary material for: Role of Sialyl-O-Acetyltransferase CASD1 on GD2 Ganglioside O-Acetylation in Breast Cancer Cells
Source: Cells. 2021 Jun 11;10(6):1468. doi: 10.3390/cells10061468 (PMC8230688; doi:10.3390/cells10061468)
Supplement: Supplementary file 1 [file cells-10-01468-s001.zip]

Archive with 1 entries (1 files):
- cells-1199891-supplementary.pdf
